# Supplementary material for: The Administration of Hyaluronic Acid into the Temporomandibular Joints’ Cavities Increases the Mandible’s Mobility: A Systematic Review and Meta-Analysis
Source: J Clin Med. 2022 Mar 29;11(7):1901. doi: 10.3390/jcm11071901 (PMC8999958; doi:10.3390/jcm11071901)
Supplement: Supplementary file 1 [file jcm-11-01901-s001.zip]

Archive with 3 entries (3 files):
- Supplementary S1. Hyaluronic acid.pdf
- Supplementary S2. Hyaluronic acid.pdf
- Supplementary S3. Stages of qualifying articles for systematic review hyaluronic acid.pdf
